# Supplementary material for: Anakinra for the Treatment of Hemophagocytic Lymphohistiocytosis: 21 Cases
Source: J Clin Med. 2022 Sep 30;11(19):5799. doi: 10.3390/jcm11195799 (PMC9572845; doi:10.3390/jcm11195799)
Supplement: Supplementary file 1 [file jcm-11-05799-s001.zip]

Archive with 1 entries (1 files):
- jcm-1932222-supplementary.pdf
